# Supplementary material for: Environmental Adaptation Differences Are Key Factors Determining the Speciation and Future Adaptability of the Five Closely Related Species of the Genus Ophioglossum
Source: Ecol Evol. 2026 Mar 12;16(3):e73243. doi: 10.1002/ece3.73243 (PMC13093419; doi:10.1002/ece3.73243)
Supplement: Supplementary file 5 — Table S1: Distribution points for the five Ophioglossum species before and after filtering. [file ECE3-16-e73243-s010.xlsx]

## Sheet: 1
Table S1 Distribution points for the five Ophioglossum species before and after filtering.
specie	pre-deduplication distribution points		distribution point after deduplication
	longitude	latitude	longitude	latitude
Ophioglossum petiolatum H.	100.160597999999993	27.255030000000001	100.160597999999993	27.255030000000001
Ophioglossum petiolatum H.	99.636666700000006	27.904444439999999	99.636666700000006	27.904444439999999
Ophioglossum petiolatum H.	108.103551999999993	25.364781000000001	108.103551999999993	25.364781000000001
Ophioglossum petiolatum H.	99.889129999999994	27.606010000000001	99.889129999999994	27.606010000000001
Ophioglossum petiolatum H.	105.568353999999999	23.245117000000000	105.568353999999999	23.245117000000000
Ophioglossum petiolatum H.	102.449202999999997	24.984082000000001	102.449202999999997	24.984082000000001
Ophioglossum petiolatum H.	102.802653000000007	24.933491000000000	102.802653000000007	24.933491000000000
Ophioglossum petiolatum H.	98.666578999999999	27.743342999999999	98.666578999999999	27.743342999999999
Ophioglossum petiolatum H.	119.287633000000000	26.094111000000002	119.287633000000000	26.094111000000002
Ophioglossum petiolatum H.	109.245953000000000	23.727785000000001	109.245953000000000	23.727785000000001
Ophioglossum petiolatum H.	107.081761999999998	26.216346000000001	107.081761999999998	26.216346000000001
Ophioglossum petiolatum H.	107.842097999999993	25.374279999999999	107.842097999999993	25.374279999999999
Ophioglossum petiolatum H.	106.549328599999996	29.553531440000000	106.549328599999996	29.553531440000000
Ophioglossum petiolatum H.	104.152569700000001	29.225580440000002	104.152569700000001	29.225580440000002
Ophioglossum petiolatum H.	104.115956999999995	30.609378000000000	104.115956999999995	30.609378000000000
Ophioglossum petiolatum H.	103.131491999999994	28.329079000000000	103.131491999999994	28.329079000000000
Ophioglossum petiolatum H.	112.410858000000005	30.035052000000000	112.410858000000005	30.035052000000000
Ophioglossum petiolatum H.	106.439403999999	29.500416000000000	102.640073999999998	30.965883000000002
Ophioglossum petiolatum H.	102.640073999999998	30.965883000000002	102.420775599999999	23.369056530000002
Ophioglossum petiolatum H.	102.420775599999999	23.369056530000002	104.741720999999998	31.786967000000001
Ophioglossum petiolatum H.	104.741720999999998	31.786967000000001	121.567563300000003	25.034590959999999
Ophioglossum petiolatum H.	121.567563300000003	25.034590959999999	101.960822199999996	30.038055560000000
Ophioglossum petiolatum H.	101.960822199999996	30.038055560000000	101.248868000000002	21.935158000000001
Ophioglossum petiolatum H.	101.248868000000002	21.935158000000001	106.802657999999994	25.799422000000000
Ophioglossum petiolatum H.	106.802657999999994	25.799422000000000	110.993684299999998	19.647731969999999
Ophioglossum petiolatum H.	110.993684299999998	19.647731969999999	119.536439000000001	26.661985999999999
Ophioglossum petiolatum H.	119.536439000000001	26.661985999999999	106.401702000000000	24.489388000000002
Ophioglossum petiolatum H.	106.401702000000000	24.489388000000002	109.839448000000004	19.038008000000001
Ophioglossum petiolatum H.	102.755309000000000	24.954239000000000	109.757586000000003	19.301141000000001
Ophioglossum petiolatum H.	109.839448000000004	19.038008000000001	110.898786999999999	31.600252000000001
Ophioglossum petiolatum H.	109.757586000000003	19.301141000000001	109.087660999999997	19.112629999999999
Ophioglossum petiolatum H.	110.898786999999999	31.600252000000001	102.745479000000003	25.136037999999999
Ophioglossum petiolatum H.	109.087660999999997	19.112629999999999	118.262645000000006	26.240894000000001
Ophioglossum petiolatum H.	102.745479000000003	25.136037999999999	120.164167000000006	23.001111000000002
Ophioglossum petiolatum H.	119.180074999999	26.0733549999999	120.528056000000007	23.714721999999998
Ophioglossum petiolatum H.	118.262645000000006	26.240894000000001	121.567563300000003	25.034590959999999
Ophioglossum petiolatum H.	120.164167000000006	23.001111000000002	120.164167000000006	23.001111000000002
Ophioglossum petiolatum H.	120.528056000000007	23.714721999999998
Ophioglossum petiolatum H.	121.567563300000003	25.034590959999999
Ophioglossum petiolatum H.	120.164167000000006	23.001111000000002
Total distribution point	40		37
Ophioglossum pedunculosum D.	104.555625999999	32.40968400000000	104.254976999999997	25.677676000000002
Ophioglossum pedunculosum D.	104.254976999999997	25.677676000000002	104.308690100000007	24.884666580000001
Ophioglossum pedunculosum D.	104.308690100000007	24.884666580000001	106.364360000000005	24.355035999999998
Ophioglossum pedunculosum D.	106.364360000000005	24.355035999999998	110.447165999999996	31.434593000000000
Ophioglossum pedunculosum D.	110.447165999999996	31.434593000000000	114.619829999999993	27.393349000000001
Ophioglossum pedunculosum D.	114.619829999999993	27.393349000000001	91.098855999999998	29.648395000000001
Ophioglossum pedunculosum D.	91.098855999999998	29.648395000000001	116.336584999999999	26.844062000000001
Ophioglossum pedunculosum D.	104.671773000000000	23.43776900000000	101.383332999999993	21.766667000000002
Ophioglossum pedunculosum D.	116.336584999999999	26.844062000000001	100.133332999999993	27.383333000000000
Ophioglossum pedunculosum D.	105.170797000000000	31.6426339999999	104.750000000000000	27.866667000000000
Ophioglossum pedunculosum D.	101.383332999999993	21.766667000000002	119.614217999999994	29.843074999999999
Ophioglossum pedunculosum D.	100.133332999999993	27.383333000000000	100.792449000000005	21.999970999999999
Ophioglossum pedunculosum D.	104.750000000000000	27.866667000000000	113.369193999999993	23.017195000000001
Ophioglossum pedunculosum D.	119.614217999999994	29.843074999999999	102.217133000000004	31.903655000000001
Ophioglossum pedunculosum D.	100.792449000000005	21.999970999999999	115.889634999999998	31.687721000000000
Ophioglossum pedunculosum D.	101.42845000000000	21.628822000000000	115.497500000000002	27.588611000000000
Ophioglossum pedunculosum D.	113.369193999999993	23.017195000000001	105.775242000000006	26.673262000000001
Ophioglossum pedunculosum D.	102.217133000000004	31.903655000000001	107.879090000000005	26.523408000000000
Ophioglossum pedunculosum D.	115.889634999999998	31.687721000000000	108.853821999999994	27.400316000000000
Ophioglossum pedunculosum D.	115.497500000000002	27.588611000000000	104.273638000000005	26.866266000000000
Ophioglossum pedunculosum D.	105.775242000000006	26.673262000000001	105.610011000000000	25.746065000000002
Ophioglossum pedunculosum D.	107.879090000000005	26.523408000000000	108.305160000000001	26.670746000000001
Ophioglossum pedunculosum D.	108.853821999999994	27.400316000000000	104.787526999999997	29.327062999999999
Ophioglossum pedunculosum D.	104.273638000000005	26.866266000000000	106.831916000000007	28.123947999999999
Ophioglossum pedunculosum D.	105.610011000000000	25.746065000000002	118.264854999999997	25.320563000000000
Ophioglossum pedunculosum D.	108.305160000000001	26.670746000000001	110.783717999999993	31.331599000000001
Ophioglossum pedunculosum D.	104.787526999999997	29.327062999999999	105.464973000000001	31.230463000000000
Ophioglossum pedunculosum D.	102.62889700000000	25.035885000000000	102.807300999999995	27.711428000000002
Ophioglossum pedunculosum D.	106.831916000000007	28.123947999999999	103.266999999999996	31.084000000000000
Ophioglossum pedunculosum D.	118.264854999999997	25.320563000000000	108.041600000000003	32.068137999999998
Ophioglossum pedunculosum D.	110.783717999999993	31.331599000000001	102.364372000000003	30.999030000000001
Ophioglossum pedunculosum D.	105.464973000000001	31.230463000000000	108.185012000000000	30.023401000000000
Ophioglossum pedunculosum D.	116.325753000000000	26.83726400000000	104.553645000000003	32.445844999999998
Ophioglossum pedunculosum D.	102.807300999999995	27.711428000000002	108.658378999999996	28.890891000000000
Ophioglossum pedunculosum D.	103.266999999999996	31.084000000000000	102.670000000000002	25.030000000000001
Ophioglossum pedunculosum D.	108.041600000000003	32.068137999999998	101.569999999999993	21.480000000000000
Ophioglossum pedunculosum D.	116.32575300000000	26.83726400000000	114.280000000000001	23.180000000000000
Ophioglossum pedunculosum D.	102.364372000000003	30.999030000000001	105.170000000000002	31.629999999999999
Ophioglossum pedunculosum D.	108.185012000000000	30.023401000000000	113.269999999999996	24.780000000000001
Ophioglossum pedunculosum D.	104.553645000000003	32.445844999999998	110.629999999999995	24.629999999999999
Ophioglossum pedunculosum D.	108.658378999999996	28.890891000000000	104.670000000000002	23.449999999999999
Ophioglossum pedunculosum D.	102.670000000000002	25.030000000000001	110.000000000000000	25.800000000000001
Ophioglossum pedunculosum D.	119.670000000000000	29.80000000000000	103.598950000000002	32.637982999999998
Ophioglossum pedunculosum D.	101.569999999999993	21.480000000000000
Ophioglossum pedunculosum D.	114.280000000000001	23.180000000000000
Ophioglossum pedunculosum D.	91.14000000000000	29.650000000000000
Ophioglossum pedunculosum D.	105.170000000000002	31.629999999999999
Ophioglossum pedunculosum D.	113.269999999999996	24.780000000000001
Ophioglossum pedunculosum D.	110.629999999999995	24.629999999999999
Ophioglossum pedunculosum D.	104.670000000000002	23.449999999999999
Ophioglossum pedunculosum D.	107.97000000000000	26.580000000000000
Ophioglossum pedunculosum D.	110.000000000000000	25.800000000000001
Ophioglossum pedunculosum D.	103.598950000000002	32.637982999999998
Total distribution point	53		43
Ophioglossum vulgatum L.	106.424	23.1401	106.424452700000003	23.140125670000000
Ophioglossum vulgatum L.	117.185	40.2832	117.184953699999994	40.283223030000002
Ophioglossum vulgatum L.	108.335	22.8213	108.334521199999998	22.821269000000001
Ophioglossum vulgatum L.	110.219	25.2443	108.334521199999998	22.821269000000001
Ophioglossum vulgatum L.	108.335	22.8213	110.678516299999998	25.617567220000002
Ophioglossum vulgatum L.	110.679	25.6176	108.276167000000001	24.837033030000001
Ophioglossum vulgatum L.	108.276	24.837	108.276167000000001	24.837033030000001
Ophioglossum vulgatum L.	108.276	24.837	108.276167000000001	24.837033030000001
Ophioglossum vulgatum L.	108.276	24.837	108.217291599999996	25.333809160000001
Ophioglossum vulgatum L.	108.217	25.3338	107.942224600000003	24.880598020000001
Ophioglossum vulgatum L.	107.942	24.8806	109.008708900000002	24.833903759999998
Ophioglossum vulgatum L.	110.773	25.6573	108.530196700000005	24.847635120000000
Ophioglossum vulgatum L.	109.009	24.8339	110.787315899999996	24.903885769999999
Ophioglossum vulgatum L.	108.53	24.8476	110.206641599999998	25.612106340000000
Ophioglossum vulgatum L.	110.787	24.9039	107.550987100000000	23.177372049999999
Ophioglossum vulgatum L.	110.207	25.6121	106.569561199999995	23.378081130000002
Ophioglossum vulgatum L.	107.551	23.1774	106.661601899999994	24.582261809999999
Ophioglossum vulgatum L.	106.57	23.3781	106.568415700000003	24.354015239999999
Ophioglossum vulgatum L.	107.94	24.3142	107.638918000000004	22.964949870000002
Ophioglossum vulgatum L.	106.662	24.5823	106.839170999999993	24.458709760000001
Ophioglossum vulgatum L.	106.568	24.354	110.222960700000002	25.071632300000001
Ophioglossum vulgatum L.	107.639	22.9649	106.710755100000000	23.642113530000000
Ophioglossum vulgatum L.	106.839	24.4587	109.475136199999994	23.177675959999998
Ophioglossum vulgatum L.	110.223	25.0716	110.301033099999998	25.292975439999999
Ophioglossum vulgatum L.	106.711	23.6421	110.809106499999999	22.692704259999999
Ophioglossum vulgatum L.	109.475	23.1777	105.568354299999996	23.245117170000000
Ophioglossum vulgatum L.	110.301	25.293	109.872974900000003	22.925548780000000
Ophioglossum vulgatum L.	110.809	22.6927	111.200007200000002	24.486956070000002
Ophioglossum vulgatum L.	105.568	23.2451	106.520264800000007	22.971976970000000
Ophioglossum vulgatum L.	109.873	22.9255	111.575197700000004	24.597547420000001
Ophioglossum vulgatum L.	111.2	24.487	99.293465690000005	27.183170199999999
Ophioglossum vulgatum L.	110.315	25.0662	103.194451900000004	26.089054239999999
Ophioglossum vulgatum L.	106.52	22.972	102.464189700000006	24.999895250000002
Ophioglossum vulgatum L.	106.521	22.9573	104.261474199999995	25.680279500000001
Ophioglossum vulgatum L.	111.575	24.5975	101.112671599999999	26.629908300000000
Ophioglossum vulgatum L.	110.312	25.0828	101.307705499999997	23.579435320000002
Ophioglossum vulgatum L.	102.716	25.0516	103.979264000000001	28.150089399999999
Ophioglossum vulgatum L.	99.2935	27.1832	102.741740899999996	25.909260570000001
Ophioglossum vulgatum L.	103.194	26.0891	100.127341999999999	25.666883989999999
Ophioglossum vulgatum L.	102.464	24.9999	102.398493999999999	23.000164940000001
Ophioglossum vulgatum L.	104.261	25.6803	99.662476569999995	24.201509300000001
Ophioglossum vulgatum L.	101.113	26.6299	101.262951000000001	21.931604140000001
Ophioglossum vulgatum L.	101.308	23.5794	98.888302690000003	28.450334880000000
Ophioglossum vulgatum L.	103.979	28.1501	99.853873940000000	26.802902029999998
Ophioglossum vulgatum L.	102.742	25.9093	100.410719599999993	26.821098039999999
Ophioglossum vulgatum L.	100.127	25.6669	100.212225599999996	26.925875220000002
Ophioglossum vulgatum L.	102.398	23.0002	100.567333099999999	26.625396830000000
Ophioglossum vulgatum L.	99.6625	24.2015	99.711841690000000	27.823091020000000
Ophioglossum vulgatum L.	101.263	21.9316	109.329474399999995	26.882337740000001
Ophioglossum vulgatum L.	98.8883	28.4503	104.478581800000001	25.715651260000001
Ophioglossum vulgatum L.	99.8539	26.8029	105.776583400000007	26.063829080000001
Ophioglossum vulgatum L.	100.411	26.8211	108.227683099999993	28.316067629999999
Ophioglossum vulgatum L.	100.212	26.9259	106.285227100000000	27.211447209999999
Ophioglossum vulgatum L.	100.567	26.6254	107.876429299999998	25.989479500000002
Ophioglossum vulgatum L.	99.7118	27.8231	106.628895400000005	26.699843909999998
Ophioglossum vulgatum L.	109.329	26.8823	117.195377100000002	39.101159039999999
Ophioglossum vulgatum L.	104.479	25.7157	109.151654699999995	26.597451360000001
Ophioglossum vulgatum L.	105.777	26.0638	108.232719099999997	26.875761959999998
Ophioglossum vulgatum L.	108.228	28.3161	108.961189300000001	25.839571990000000
Ophioglossum vulgatum L.	106.285	27.2114	107.731758200000002	25.575562290000001
Ophioglossum vulgatum L.	107.876	25.9895	123.018043300000002	51.626020650000001
Ophioglossum vulgatum L.	106.629	26.6998	103.950982800000006	27.362287269999999
Ophioglossum vulgatum L.	117.195	39.1012	99.304646899999995	28.778344130000001
Ophioglossum vulgatum L.	104.485	25.7583	100.480002499999998	28.831406900000001
Ophioglossum vulgatum L.	109.152	26.5975	100.687955400000007	31.397647509999999
Ophioglossum vulgatum L.	108.233	26.8758	99.116726700000001	30.011661709999998
Ophioglossum vulgatum L.	108.961	25.8396	103.322726299999999	29.409155070000001
Ophioglossum vulgatum L.	107.732	25.5756	104.149684399999998	28.975852310000001
Ophioglossum vulgatum L.	123.018	51.626	102.755968400000000	27.653596830000001
Ophioglossum vulgatum L.	103.951	27.3623	113.606568199999998	37.853433420000002
Ophioglossum vulgatum L.	99.293	28.7188	94.823484820000004	30.274236899999998
Ophioglossum vulgatum L.	99.3046	28.7783	97.575123680000004	30.659864700000000
Ophioglossum vulgatum L.	100.48	28.8314	98.224594519999997	31.505207020000000
Ophioglossum vulgatum L.	100.688	31.3976	97.179688069999997	31.145858430000001
Ophioglossum vulgatum L.	100.697	31.5229	98.469938990000003	28.482378040000000
Ophioglossum vulgatum L.	100.697	31.5229	94.257884980000000	29.770568539999999
Ophioglossum vulgatum L.	99.1167	30.0117	104.041456400000001	30.805485099999999
Ophioglossum vulgatum L.	103.323	29.4092	88.483781890000003	28.219523750000000
Ophioglossum vulgatum L.	104.15	28.9759	90.171180070000005	29.437518980000000
Ophioglossum vulgatum L.	102.756	27.6536	90.423130779999994	29.265610729999999
Ophioglossum vulgatum L.	113.607	37.8534	126.669652799999994	45.747929839999998
Ophioglossum vulgatum L.	94.8235	30.2742	113.282431399999993	24.782333319999999
Ophioglossum vulgatum L.	97.5751	30.6599	116.417611300000004	24.136182300000002
Ophioglossum vulgatum L.	98.2246	31.5052	113.544226499999994	22.355592919999999
Ophioglossum vulgatum L.	97.1797	31.1459	121.052883199999997	27.864784749999998
Ophioglossum vulgatum L.	98.4699	28.4824	122.046895000000006	29.954659979999999
Ophioglossum vulgatum L.	94.2579	29.7706	121.013553400000006	29.149514379999999
Ophioglossum vulgatum L.	104.041	30.8055	122.287414100000007	29.822967120000001
Ophioglossum vulgatum L.	88.4838	28.2195	119.269377700000007	28.337566540000001
Ophioglossum vulgatum L.	90.1712	29.4375	121.875563900000003	29.482270650000000
Ophioglossum vulgatum L.	90.4231	29.2656	108.960393100000005	34.275808009999999
Ophioglossum vulgatum L.	126.67	45.7479	106.163544000000002	33.333193780000002
Ophioglossum vulgatum L.	114.182	22.5822	109.315839400000002	32.019854530000003
Ophioglossum vulgatum L.	114.221	22.5838	109.368546699999996	32.394804120000003
Ophioglossum vulgatum L.	113.282	24.7823	108.774585999999999	28.847040260000000
Ophioglossum vulgatum L.	116.418	24.1362	106.265597600000007	29.295884370000000
Ophioglossum vulgatum L.	113.348	23.1424	107.105585099999999	29.163478600000001
Ophioglossum vulgatum L.	113.374	23.2094	113.545471699999993	26.783589110000001
Ophioglossum vulgatum L.	113.544	22.3556	109.592832999999999	28.349835970000001
Ophioglossum vulgatum L.	120.125	30.2598	110.441507000000001	29.301969580000002
Ophioglossum vulgatum L.	121.053	27.8648	109.666473600000003	28.705968870000000
Ophioglossum vulgatum L.	122.047	29.9547	105.894831300000007	32.646961120000000
Ophioglossum vulgatum L.	121.014	29.1495	114.527562099999997	26.319517279999999
Ophioglossum vulgatum L.	122.287	29.823	114.780886499999994	28.861721920000001
Ophioglossum vulgatum L.	119.269	28.3376	114.940503399999997	25.835176100000002
Ophioglossum vulgatum L.	121.876	29.4823	118.158389000000000	30.186493140000000
Ophioglossum vulgatum L.	108.96	34.2758	118.762549399999997	30.952158160000000
Ophioglossum vulgatum L.	106.164	33.3332	113.020791099999997	30.847876200000002
Ophioglossum vulgatum L.	109.316	32.0199	126.555634499999996	43.843567829999998
Ophioglossum vulgatum L.	109.369	32.3948	118.254575900000006	24.624216380000000
Ophioglossum vulgatum L.	108.775	28.847	116.052225199999995	24.887215800000000
Ophioglossum vulgatum L.	106.266	29.2959	114.286462599999993	30.602879000000001
Ophioglossum vulgatum L.	107.106	29.1635	109.688186000000002	18.913685980000000
Ophioglossum vulgatum L.	113.545	26.7836	116.992981999999998	35.590715869999997
Ophioglossum vulgatum L.	109.593	28.3498	104.689558399999996	32.949601280000003
Ophioglossum vulgatum L.	110.442	29.302	115.447402400000001	27.324342099999999
Ophioglossum vulgatum L.	110.471	29.1312	121.447486400000003	30.998908459999999
Ophioglossum vulgatum L.	109.666	28.706	82.238225610000001	43.488485560000001
Ophioglossum vulgatum L.	105.895	32.647	108.700569000000002	27.919654009999999
Ophioglossum vulgatum L.	114.528	26.3195	117.363446400000001	24.520851730000000
Ophioglossum vulgatum L.	114.781	28.8617	119.595306500000007	26.476788790000001
Ophioglossum vulgatum L.	114.941	25.8352	118.938430699999998	25.872787259999999
Ophioglossum vulgatum L.	118.86	32.0761	116.852506199999993	26.836824660000001
Ophioglossum vulgatum L.	111.31	24.5317	118.041577200000006	27.762553910000001
Ophioglossum vulgatum L.	118.158	30.1865	116.657049200000003	23.677061569999999
Ophioglossum vulgatum L.	118.763	30.9522	104.947980799999996	24.923717310000001
Ophioglossum vulgatum L.	114.642	31.2497	104.710322899999994	27.118776100000002
Ophioglossum vulgatum L.	113.021	30.8479	105.192567699999998	25.440898749999999
Ophioglossum vulgatum L.	126.556	43.8436	112.564293199999994	23.166199639999999
Ophioglossum vulgatum L.	118.255	24.6242	128.083986000000010	42.066897900000001
Ophioglossum vulgatum L.	116.052	24.8872	114.624425599999995	31.294296710000001
Ophioglossum vulgatum L.	114.286	30.6029	113.191782500000002	23.411083990000002
Ophioglossum vulgatum L.	121.481	31.2359	125.159153300000000	42.908550470000002
Ophioglossum vulgatum L.	110.356	20.0258	109.790445500000004	26.164219859999999
Ophioglossum vulgatum L.	109.688	18.9137	119.455096600000005	30.340833770000000
Ophioglossum vulgatum L.	116.993	35.5907	103.385896399999993	29.597681850000001
Ophioglossum vulgatum L.	104.69	32.9496	100.262707199999994	27.101269020000000
Ophioglossum vulgatum L.	115.447	27.3243	102.758526200000006	25.122372280000000
Ophioglossum vulgatum L.	121.447	30.9989	122.776434199999997	30.139722240000001
Ophioglossum vulgatum L.	82.2382	43.4885	119.213983999999996	26.044754009999998
Ophioglossum vulgatum L.	108.701	27.9197	117.630017600000002	24.554185239999999
Ophioglossum vulgatum L.	117.363	24.5209	125.384102900000002	43.860957790000001
Ophioglossum vulgatum L.	119.595	26.4768	107.697660900000002	33.584674249999999
Ophioglossum vulgatum L.	118.938	25.8728	109.819974299999998	30.193275190000001
Ophioglossum vulgatum L.	116.853	26.8368	121.591599500000001	31.326147840000001
Ophioglossum vulgatum L.	118.042	27.7626	102.792773999999994	24.908728090000000
Ophioglossum vulgatum L.	116.657	23.6771	117.014153800000003	30.604321970000001
Ophioglossum vulgatum L.	104.948	24.9237	119.737229900000003	30.236136649999999
Ophioglossum vulgatum L.	104.71	27.1188	113.028426699999997	23.273116529999999
Ophioglossum vulgatum L.	105.193	25.4409	108.560249600000006	26.012140129999999
Ophioglossum vulgatum L.	112.564	23.1662	120.092405999999997	30.308303989999999
Ophioglossum vulgatum L.	113.361	23.164	107.855444700000007	23.242888069999999
Ophioglossum vulgatum L.	106.697	26.5639	113.301329600000003	23.092701309999999
Ophioglossum vulgatum L.	128.084	42.0669	109.629607500000006	18.248356309999998
Ophioglossum vulgatum L.	118.838	32.0604	113.001232999999999	28.137635629999998
Ophioglossum vulgatum L.	113.374	23.1879	91.124342130000002	29.652893649999999
Ophioglossum vulgatum L.	114.364	30.4818	108.360418800000005	21.693005289999999
Ophioglossum vulgatum L.	114.43	30.5506	111.684845800000005	29.055465420000001
Ophioglossum vulgatum L.	114.624	31.2943	102.132207399999999	29.648553170000000
Ophioglossum vulgatum L.	113.192	23.4111	113.497793000000001	23.459482040000001
Ophioglossum vulgatum L.	119.497	30.2064	103.693431799999999	22.989989590000000
Ophioglossum vulgatum L.	109.578	23.1176	110.307239199999998	21.157361720000001
Ophioglossum vulgatum L.	125.159	42.9086	119.895816999999994	30.091653239999999
Ophioglossum vulgatum L.	109.79	26.1642	120.680128600000003	28.665716140000001
Ophioglossum vulgatum L.	113.452	23.3793	117.969397499999999	40.957856010000000
Ophioglossum vulgatum L.	119.455	30.3408	116.338352499999999	39.916682580000000
Ophioglossum vulgatum L.	119.043	30.1364	112.209395999999998	25.388052770000002
Ophioglossum vulgatum L.	103.386	29.5977	115.883535699999996	28.661976710000001
Ophioglossum vulgatum L.	100.263	27.1013	114.897196500000007	31.405362350000001
Ophioglossum vulgatum L.	102.759	25.1224	113.587603599999994	28.707564250000001
Ophioglossum vulgatum L.	122.776	30.1397	110.324177800000001	20.015590970000002
Ophioglossum vulgatum L.	119.214	26.0448	109.457470700000002	19.231378729999999
Ophioglossum vulgatum L.	117.63	24.5542	113.959922100000000	23.818420079999999
Ophioglossum vulgatum L.	125.384	43.861	104.966864299999997	33.376032160000001
Ophioglossum vulgatum L.	119.497	30.2064	114.024822000000000	22.608089000000000
Ophioglossum vulgatum L.	113.671	24.274	121.193072000000001	24.108628000000000
Ophioglossum vulgatum L.	107.698	33.5847	121.008950999999996	24.255019000000001
Ophioglossum vulgatum L.	109.82	30.1933	121.028771000000006	24.962443000000000
Ophioglossum vulgatum L.	121.592	31.3261	121.415278000000001	23.124721999999998
Ophioglossum vulgatum L.	102.793	24.9087	121.231880000000004	24.467449999999999
Ophioglossum vulgatum L.	117.014	30.6043	121.234722000000005	22.869167000000001
Ophioglossum vulgatum L.	114.382	30.5439	100.834166999999994	24.443332999999999
Ophioglossum vulgatum L.	119.735	30.2435	110.804530000000000	32.635061999999998
Ophioglossum vulgatum L.	119.737	30.2361	121.599999999999994	24.100000000000001
Ophioglossum vulgatum L.	113.028	23.2731	114.192468000000005	26.557283000000002
Ophioglossum vulgatum L.	108.56	26.0121	93.081366000000003	29.054428000000001
Ophioglossum vulgatum L.	120.092	30.3083	109.555222000000001	18.652545000000000
Ophioglossum vulgatum L.	107.855	23.2429	94.216244000000003	29.217646999999999
Ophioglossum vulgatum L.	113.301	23.0927	95.765039000000002	29.859407000000001
Ophioglossum vulgatum L.	109.63	18.2484	102.922205000000005	26.329567999999998
Ophioglossum vulgatum L.	113.001	28.1376	121.613429999999994	25.042829999999999
Ophioglossum vulgatum L.	91.1243	29.6529	108.984026999999998	29.304677000000002
Ophioglossum vulgatum L.	108.36	21.693	127.957779000000002	45.217044000000001
Ophioglossum vulgatum L.	93.2589	29.0132	102.110217199999994	26.890652360000001
Ophioglossum vulgatum L.	111.685	29.0555	105.848140000000001	25.589798999999999
Ophioglossum vulgatum L.	112.937	28.2415	122.200762999999995	30.237573000000001
Ophioglossum vulgatum L.	117.229	39.1157	107.888712999999996	24.363643000000000
Ophioglossum vulgatum L.	102.132	29.6486	108.573560900000004	24.510022360000001
Ophioglossum vulgatum L.	113.498	23.4595	111.142522999999997	30.258711999999999
Ophioglossum vulgatum L.	120.145	30.2708	118.339062299999995	29.715368120000001
Ophioglossum vulgatum L.	103.693	22.99	104.099295999999995	26.220096000000002
Ophioglossum vulgatum L.	110.307	21.1574	106.596485999999999	26.407792000000001
Ophioglossum vulgatum L.	119.896	30.0917	118.831130000000002	32.054440999999997
Ophioglossum vulgatum L.	120.68	28.6657	104.919076000000004	25.104680999999999
Ophioglossum vulgatum L.	117.969	40.9579	103.512236999999999	34.629367000000002
Ophioglossum vulgatum L.	116.338	39.9167	118.906885000000003	30.108000000000001
Ophioglossum vulgatum L.	112.209	25.3881	113.051483000000005	22.525631000000001
Ophioglossum vulgatum L.	115.884	28.662	118.154093000000003	25.055385000000001
Ophioglossum vulgatum L.	114.897	31.4054	118.644127999999995	24.935238999999999
Ophioglossum vulgatum L.	113.588	28.7076	110.671875000000000	30.187870000000000
Ophioglossum vulgatum L.	110.324	20.0156	113.665261999999998	24.265695000000001
Ophioglossum vulgatum L.	110.432	19.9309	113.990770999999995	26.071245999999999
Ophioglossum vulgatum L.	109.457	19.2314
Ophioglossum vulgatum L.	113.96	23.8184
Ophioglossum vulgatum L.	104.967	33.376
Ophioglossum vulgatum L.	114.025	22.6081
Ophioglossum vulgatum L.	121.193	24.1086
Ophioglossum vulgatum L.	121.009	24.255
Ophioglossum vulgatum L.	121.029	24.9624
Ophioglossum vulgatum L.	121.415	23.1247
Ophioglossum vulgatum L.	121.232	24.4674
Ophioglossum vulgatum L.	121.235	22.8692
Ophioglossum vulgatum L.	100.834	24.4433
Ophioglossum vulgatum L.	121.757	25.0064
Ophioglossum vulgatum L.	110.805	32.6351
Ophioglossum vulgatum L.	121.6	24.1
Ophioglossum vulgatum L.	114.192	26.5573
Ophioglossum vulgatum L.	93.0814	29.0544
Ophioglossum vulgatum L.	109.555	18.6525
Ophioglossum vulgatum L.	94.2162	29.2176
Ophioglossum vulgatum L.	95.765	29.8594
Ophioglossum vulgatum L.	102.922	26.3296
Ophioglossum vulgatum L.	121.613	25.0428
Ophioglossum vulgatum L.	108.984	29.3047
Ophioglossum vulgatum L.	115.802	28.7226
Ophioglossum vulgatum L.	127.958	45.217
Ophioglossum vulgatum L.	102.11	26.8907
Ophioglossum vulgatum L.	105.848	25.5898
Ophioglossum vulgatum L.	106.62	26.6257
Ophioglossum vulgatum L.	122.201	30.2376
Ophioglossum vulgatum L.	107.889	24.3636
Ophioglossum vulgatum L.	108.574	24.51
Ophioglossum vulgatum L.	111.143	30.2587
Ophioglossum vulgatum L.	118.339	29.7154
Ophioglossum vulgatum L.	104.099	26.2201
Ophioglossum vulgatum L.	106.596	26.4078
Ophioglossum vulgatum L.	106.624	26.3975
Ophioglossum vulgatum L.	118.831	32.0544
Ophioglossum vulgatum L.	114.363	30.4708
Ophioglossum vulgatum L.	104.919	25.1047
Ophioglossum vulgatum L.	103.512	34.6294
Ophioglossum vulgatum L.	118.907	30.108
Ophioglossum vulgatum L.	113.366	23.1811
Ophioglossum vulgatum L.	113.051	22.5256
Ophioglossum vulgatum L.	119.238	26.0829
Ophioglossum vulgatum L.	118.154	25.0554
Ophioglossum vulgatum L.	118.644	24.9352
Ophioglossum vulgatum L.	114.887	25.796
Ophioglossum vulgatum L.	110.672	30.1879
Ophioglossum vulgatum L.	113.665	24.2657
Ophioglossum vulgatum L.	113.991	26.0712
Total distribution point	261		212
Ophioglossum reticulatum L.	108.761	25.1207	108.760834000000003	25.120653999999998
Ophioglossum reticulatum L.	98.3356	27.8731	98.335632000000004	27.873146999999999
Ophioglossum reticulatum L.	99.6385	27.9008	99.638497999999998	27.900846000000001
Ophioglossum reticulatum L.	91.0989	29.6484	110.779004999999998	29.940515999999999
Ophioglossum reticulatum L.	110.779	29.9405	108.697890000000001	27.907760000000000
Ophioglossum reticulatum L.	108.698	27.9078	111.891666700000002	33.424999999999997
Ophioglossum reticulatum L.	111.892	33.425	94.890348000000003	30.333105990000000
Ophioglossum reticulatum L.	94.8903	30.3331	94.220054000000005	29.219832000000000
Ophioglossum reticulatum L.	99.7473	27.5683	110.549240999999995	31.663623999999999
Ophioglossum reticulatum L.	107.192	29.0129	110.560661600000003	31.400025599999999
Ophioglossum reticulatum L.	94.817	30.2668	102.627277000000007	24.970616000000000
Ophioglossum reticulatum L.	110.549	31.6636	100.137003000000007	27.379695999999999
Ophioglossum reticulatum L.	110.561	31.4	101.113669000000002	21.911225999999999
Ophioglossum reticulatum L.	102.627	24.9706	117.458246000000003	28.368803000000000
Ophioglossum reticulatum L.	114.397	23.1106	100.678464000000005	21.579893999999999
Ophioglossum reticulatum L.	100.137	27.3797	108.979605899999996	33.987775999999997
Ophioglossum reticulatum L.	117.458	28.3688	106.364360000000005	24.355035999999998
Ophioglossum reticulatum L.	100.678	21.5799	109.414192999999997	32.987963000000001
Ophioglossum reticulatum L.	108.98	33.9878	105.924051000000006	33.119540989999997
Ophioglossum reticulatum L.	98.3371	27.875	109.027955000000006	32.678337999999997
Ophioglossum reticulatum L.	106.364	24.355	107.773263999999998	32.546472999999999
Ophioglossum reticulatum L.	107.935	33.4029	109.135688999999999	32.088239000000002
Ophioglossum reticulatum L.	105.924	33.1195	106.586416700000001	32.859250000000003
Ophioglossum reticulatum L.	109.028	32.6783	109.078861000000003	22.870218220000002
Ophioglossum reticulatum L.	107.773	32.5465	102.743153000000007	25.139572999999999
Ophioglossum reticulatum L.	109.136	32.0882	110.016471999999993	25.806214000000001
Ophioglossum reticulatum L.	107.896	32.5362	109.984146999999993	24.189045000000000
Ophioglossum reticulatum L.	106.586	32.8593	108.010620000000003	25.131291999999998
Ophioglossum reticulatum L.	109.079	22.8702	110.653328000000002	25.155653000000001
Ophioglossum reticulatum L.	102.743	25.1396	107.317103000000003	28.660122999999999
Ophioglossum reticulatum L.	110.016	25.8062	106.788347999999999	25.412421999999999
Ophioglossum reticulatum L.	109.984	24.189	108.243168999999995	26.463757999999999
Ophioglossum reticulatum L.	108.011	25.1313	110.228022999999993	27.050682999999999
Ophioglossum reticulatum L.	110.653	25.1557	104.151821999999996	28.445501000000000
Ophioglossum reticulatum L.	107.317	28.6601	107.180109000000002	28.873031999999998
Ophioglossum reticulatum L.	106.788	25.4124	108.732564999999994	29.571493000000000
Ophioglossum reticulatum L.	108.243	26.4638	106.521099899999996	29.382908000000000
Ophioglossum reticulatum L.	110.228	27.0507	107.127389899999997	29.049250000000001
Ophioglossum reticulatum L.	104.152	28.4455	106.988511000000003	29.238641000000001
Ophioglossum reticulatum L.	107.18	28.873	106.988511000000003	29.238641000000001
Ophioglossum reticulatum L.	108.733	29.5715	108.133217900000005	30.598731999999998
Ophioglossum reticulatum L.	107.089	29.1479	108.061449100000004	26.638729139999999
Ophioglossum reticulatum L.	106.521	29.3829	116.043055600000002	31.014444399999999
Ophioglossum reticulatum L.	107.127	29.0493	106.093950000000007	24.215499999999999
Ophioglossum reticulatum L.	106.989	29.2386	115.044736000000000	29.178031000000001
Ophioglossum reticulatum L.	106.989	29.2386	106.899261100000004	22.976838890000000
Ophioglossum reticulatum L.	107.192	29.0129	110.340652800000001	25.940172199999999
Ophioglossum reticulatum L.	108.133	30.5987	108.314269199999998	33.310484369999998
Ophioglossum reticulatum L.	107.214	29.0055	107.429277999999996	29.034573999999999
Ophioglossum reticulatum L.	108.653	29.4753	102.125694400000000	23.775638890000000
Ophioglossum reticulatum L.	108.061	26.6387	115.703236000000004	28.667014999999999
Ophioglossum reticulatum L.	116.043	31.0144	98.206999999999994	28.217805559999999
Ophioglossum reticulatum L.	106.094	24.2155	117.560500000000005	28.739100000000001
Ophioglossum reticulatum L.	115.045	29.178	96.641488890000005	28.937738889999999
Ophioglossum reticulatum L.	106.899	22.9768	87.418727779999998	27.871419440000000
Ophioglossum reticulatum L.	110.341	25.9402	110.792550000000006	24.355233330000001
Ophioglossum reticulatum L.	108.314	33.3105	103.490288000000007	29.589794000000001
Ophioglossum reticulatum L.	111.92	33.3824	110.997973000000002	28.552018000000000
Ophioglossum reticulatum L.	110.779	29.9405	118.906885000000003	30.108000000000001
Ophioglossum reticulatum L.	107.429	29.0346	99.439796000000001	27.574401000000002
Ophioglossum reticulatum L.	102.126	23.7756	118.831130000000002	32.054440999999997
Ophioglossum reticulatum L.	115.703	28.667	100.922287900000001	30.047608900000000
Ophioglossum reticulatum L.	98.207	28.2178	110.338526999999999	31.428355990000000
Ophioglossum reticulatum L.	117.561	28.7391	109.570305000000005	29.695954000000000
Ophioglossum reticulatum L.	96.6415	28.9377	108.132722000000001	28.251727989999999
Ophioglossum reticulatum L.	87.4187	27.8714	108.554124000000002	26.005993000000000
Ophioglossum reticulatum L.	108.671	25.2225	99.790672990000004	27.583824000000000
Ophioglossum reticulatum L.	110.793	24.3552	111.492216900000003	33.293382000000001
Ophioglossum reticulatum L.	110.998	28.552	109.570144999999997	31.398693999999999
Ophioglossum reticulatum L.	118.907	30.108	119.567866899999999	30.587846989999999
Ophioglossum reticulatum L.	99.4398	27.5744	103.383172000000002	29.396777000000000
Ophioglossum reticulatum L.	118.831	32.0544	115.975022800000005	40.456776300000001
Ophioglossum reticulatum L.	100.922	30.0476	109.700249999999997	18.640329999999999
Ophioglossum reticulatum L.	110.339	31.4284	110.463174899999999	29.138428999999999
Ophioglossum reticulatum L.	109.57	29.696	113.953105899999997	23.812892990000002
Ophioglossum reticulatum L.	108.133	28.2517	118.845896999999994	28.394849000000001
Ophioglossum reticulatum L.	108.554	26.006	109.780693999999997	31.384568000000002
Ophioglossum reticulatum L.	99.7907	27.5838	98.460988900000004	24.269805999999999
Ophioglossum reticulatum L.	99.6553	27.8002	116.221759000000006	24.857206000000001
Ophioglossum reticulatum L.	111.492	33.2934	109.863467000000000	26.828334999999999
Ophioglossum reticulatum L.	109.57	31.3987	103.711998899999998	24.881387990000000
Ophioglossum reticulatum L.	119.568	30.5878	118.003977899999995	27.728376000000001
Ophioglossum reticulatum L.	103.383	29.3968	109.626637900000006	30.487967000000001
Ophioglossum reticulatum L.	115.975	40.4568	102.743153000000007	25.139572999999999
Ophioglossum reticulatum L.	109.7	18.6403	108.167649999999995	29.296789900000000
Ophioglossum reticulatum L.	110.463	29.1384	112.380504000000002	24.790854000000000
Ophioglossum reticulatum L.	113.953	23.8129	118.906884899999994	30.108000000000001
Ophioglossum reticulatum L.	118.846	28.3948	98.608265599999996	29.091786599999999
Ophioglossum reticulatum L.	109.781	31.3846	118.825897999999995	28.146314700000001
Ophioglossum reticulatum L.	98.461	24.2698	114.040409999999994	22.509550000000001
Ophioglossum reticulatum L.	116.222	24.8572	109.623053999999996	18.242683899999999
Ophioglossum reticulatum L.	109.863	26.8283	109.886463000000006	31.088124000000001
Ophioglossum reticulatum L.	103.712	24.8814
Ophioglossum reticulatum L.	118.004	27.7284
Ophioglossum reticulatum L.	113.998	22.5218
Ophioglossum reticulatum L.	109.631	18.2265
Ophioglossum reticulatum L.	109.627	30.488
Ophioglossum reticulatum L.	102.743	25.1396
Ophioglossum reticulatum L.	108.168	29.2968
Ophioglossum reticulatum L.	112.381	24.7909
Ophioglossum reticulatum L.	118.907	30.108
Ophioglossum reticulatum L.	98.6083	29.0918
Ophioglossum reticulatum L.	118.826	28.1463
Ophioglossum reticulatum L.	109.863	26.8283
Ophioglossum reticulatum L.	114.04	22.5096
Ophioglossum reticulatum L.	109.623	18.2427
Ophioglossum reticulatum L.	103.49	29.5898
Total distribution point	107		92
Ophioglossum thermale K.	114.179	22.5782	114.178865000000002	22.578202000000001
Ophioglossum thermale K.	126.712	45.7878	128.060845999999998	42.015196000000003
Ophioglossum thermale K.	128.061	42.0152	113.129306000000000	31.017970999999999
Ophioglossum thermale K.	113.129	31.018	121.445572999999996	31.085554999999999
Ophioglossum thermale K.	121.446	31.0856	128.322356000000013	42.575988000000002
Ophioglossum thermale K.	128.322	42.576	126.672148000000007	45.729543000000000
Ophioglossum thermale K.	128.119	42.4265	107.234377499999994	31.914522970000000
Ophioglossum thermale K.	126.672	45.7295	128.113443999999987	42.401639000000003
Ophioglossum thermale K.	107.234	31.9145	102.707590999999994	25.031882000000000
Ophioglossum thermale K.	128.113	42.4016	108.954043999999996	34.266748000000000
Ophioglossum thermale K.	102.708	25.0319	118.773911999999996	32.040813000000000
Ophioglossum thermale K.	108.954	34.2667	120.280376000000004	33.682957999999999
Ophioglossum thermale K.	118.774	32.0408	119.430655999999999	28.622613000000001
Ophioglossum thermale K.	120.28	33.683	102.586528000000001	26.627434000000001
Ophioglossum thermale K.	119.431	28.6226	105.260028000000005	26.350777999999998
Ophioglossum thermale K.	102.587	26.6274	120.118598000000006	30.253188999999999
Ophioglossum thermale K.	104.389	104.389	107.122941999999995	23.695706000000001
Ophioglossum thermale K.	108.485	108.485	122.245985000000005	43.712966999999999
Ophioglossum thermale K.	105.26	26.3508	106.888015999999993	22.344664999999999
Ophioglossum thermale K.	120.119	30.2532	114.471601000000007	38.040903000000000
Ophioglossum thermale K.	107.123	23.6957	109.587141000000003	28.761920660000001
Ophioglossum thermale K.	122.246	43.713	102.449280999999999	24.963736000000001
Ophioglossum thermale K.	106.888	22.3447	105.325249200000002	29.049748240000000
Ophioglossum thermale K.	114.472	38.0409	115.658180999999999	27.077365000000000
Ophioglossum thermale K.	109.587	28.7619	113.369193999999993	23.017195000000001
Ophioglossum thermale K.	102.449	24.9637	99.828007999999997	28.791471999999999
Ophioglossum thermale K.	105.325	29.0497	87.419438900000003	27.871572199999999
Ophioglossum thermale K.	115.658	27.0774	110.687690000000003	19.744080000000000
Ophioglossum thermale K.	113.369	23.0172	116.216110000000000	39.989567000000001
Ophioglossum thermale K.	99.828	28.7915	114.423463999999996	30.544719000000001
Ophioglossum thermale K.	87.4194	27.8716	87.418727779999998	27.871419440000000
Ophioglossum thermale K.	110.688	19.7441	105.677639999999997	26.008493999999999
Ophioglossum thermale K.	128.114	42.4048	124.959682000000001	41.384019000000002
Ophioglossum thermale K.	116.216	39.9896	113.953106000000005	23.812892999999999
Ophioglossum thermale K.	114.423	30.5447	114.423463999999996	30.544719000000001
Ophioglossum thermale K.	87.4187	27.8714	125.361046400000006	41.267254739999998
Ophioglossum thermale K.	128.177	42.1841	121.102349000000004	31.456303999999999
Ophioglossum thermale K.	105.678	26.0085	119.307011000000003	26.097200999999998
Ophioglossum thermale K.	124.96	41.384	103.750449000000003	24.951172000000000
Ophioglossum thermale K.	113.953	23.8129	119.421408000000000	32.378239000000001
Ophioglossum thermale K.	114.423	30.5447	109.687501999999995	18.664636999999999
Ophioglossum thermale K.	125.361	41.2673	120.831111000000007	24.292221999999999
Ophioglossum thermale K.	121.102	31.4563	114.187064000000007	22.268557999999999
Ophioglossum thermale K.	119.307	26.0972
Ophioglossum thermale K.	103.75	24.9512
Ophioglossum thermale K.	119.421	32.3782
Ophioglossum thermale K.	109.688	18.6646
Ophioglossum thermale K.	128.074	42.0222
Ophioglossum thermale K.	120.831	24.2922
Ophioglossum thermale K.	114.187	22.2686
Total distribution point	50		43
