# Supplementary material for: Environmental Adaptation Differences Are Key Factors Determining the Speciation and Future Adaptability of the Five Closely Related Species of the Genus Ophioglossum
Source: Ecol Evol. 2026 Mar 12;16(3):e73243. doi: 10.1002/ece3.73243 (PMC13093419; doi:10.1002/ece3.73243)
Supplement: Supplementary file 6 — Table S2: Environmental variables were considered for modeling the potentially suitable habitat of the five closely related species of Ophioglossum in China. [file ECE3-16-e73243-s003.xlsx]

## Sheet: Environmental factors（134）
Table S2 Environmental variables were considered for modeling the potentially suitable habitat of the five closely related species of Ophioglossum in China.
Environment types	Total number	Environmental factors	Abbreviation	Unit	data sources
Climate factors	Bioclimatic variables (19)	Annual Mean Temperature	bio1	℃	WorldClim2.1 (https://worldclim.org/)
		Mean Diurnal Range (Mean of monthly (max temp - min temp))	bio2	℃
		Isothermality (BIO2/BIO7) (×100)	bio3	_
		Temperature Seasonality (standard deviation ×100)	bio4	_
		Max Temperature of Warmest Month	bio5	℃
		Min Temperature of Coldest Month	bio6	℃
		Temperature Annual Range (BIO5-BIO6)	bio7	℃
		Mean Temperature of Wettest Quarter	bio8	℃
		Mean Temperature of Driest Quarter	bio9	℃
		Mean Temperature of Warmest Quarter	bio10	℃
		Mean Temperature of Coldest Quarter	bio11	℃
		Annual Precipitation	bio12	mm
		Precipitation of Wettest Month	bio13	mm
		Precipitation of Driest Month	bio14	mm
		Precipitation Seasonality (Coefficient of Variation)	bio15	mm
		Precipitation of Wettest Quarter	bio16	mm
		Precipitation of Driest Quarter	bio17	mm
		Precipitation of Warmest Quarter	bio18	mm
		Precipitation of Coldest Quarter	bio19	mm
	Maximum temperature (12)	January Maximum temperature	tmax1	°C
		February Maximum temperature	tmax2
		March Maximum temperature	tmax3
		April Maximum temperature	tmax4
		May Maximum temperature	tmax5
		June Maximum temperature	tmax6
		July Maximum temperature	tmax7
		August Maximum temperature	tmax8
		September Maximum temperature	tmax9
		October Maximum temperature	tmax10
		November Maximum temperature	tmax11
		December Maximum temperature	tmax12
	Minimum temperature (12)	January Minimum temperature	tmin1	°C
		February Minimum temperature	tmin2
		March Minimum temperature	tmin3
		April Minimum temperature	tmin4
		May Minimum temperature	tmin5
		June Minimum temperature	tmin6
		July Minimum temperature	tmin7
		August Minimum temperature	tmin8
		September Minimum temperature	tmin9
		October Minimum temperature	tmin10
		November Minimum temperature	tmin11
		December Minimum temperature	tmin12
	Average temperature (12)	January Average temperature	tavg1	°C
		February Average temperature	tavg2
		March Average temperature	tavg3
		April Average temperature	tavg4
		May Average temperature	tavg5
		June Average temperature	tavg6
		July Average temperature	tavg7
		August Average temperature	tavg8
		September Average temperature	tavg9
		October Average temperature	tavg10
		November Average temperature	tavg11
		December Average temperature	tavg12
	Precipitation (12)	January Precipitation	prec1	mm
		February Precipitation	prec2
		March Precipitation	prec3
		April Precipitation	prec4
		May Precipitation	prec5
		June Precipitation	prec6
		July Precipitation	prec7
		August Precipitation	prec8
		September Precipitation	prec9
		October Precipitation	prec10
		November Precipitation	prec11
		December Precipitation	prec12
	Solar radiation (12)	January Solar radiation	srad1	kJ.m-2.day-1
		February Solar radiation	srad2
		March Solar radiation	srad3
		April Solar radiation	srad4
		May Solar radiation	srad5
		June Solar radiation	srad6
		July Solar radiation	srad7
		August Solar radiation	srad8
		September Solar radiation	srad9
		October Solar radiation	srad10
		November Solar radiation	srad11
		December Solar radiation	srad12
	Wind speed (12)	January Wind speed	wind1	m.s-1
		February Wind speed	wind2
		March Wind speed	wind3
		April Wind speed	wind4
		May Wind speed	wind5
		June Wind speed	wind6
		July Wind speed	wind7
		August Wind speed	wind8
		September Wind speed	wind9
		October Wind speed	wind10
		November Wind speed	wind11
		December Wind speed	wind12
	Water vapor pressure (12)	January Water vapor pressure	vapr1	kPa
		February Water vapor pressure	vapr2
		March Water vapor pressure	vapr3
		April Water vapor pressure	vapr4
		May Water vapor pressure	vapr5
		June Water vapor pressure	vapr6
		July Water vapor pressure	vapr7
		August Water vapor pressure	vapr8
		September Water vapor pressure	vapr9
		October Water vapor pressure	vapr10
		November Water vapor pressure	vapr11
		December Water vapor pressure	vapr12
	1	Elevation	ele	m
Soil factors	1	pH	pH	_	the China Soil Properties Dataset for Land Surface Modeling v2 (CSDLv2; National Tibetan Plateau Data Center: https://data.tpdc.ac.cn)
	1	Sand	sand	%
	1	Clay	clay	%
	1	Silt	silt	%
	1	Bulk density	bd	g.cm-3or mg.m-3
	1	Organic carbon content	oc	g.kg-1
	1	Gravel	gravel	%
	1	Cation exchange capacity	cec	cmol(+).kg-1
	1	Porosity	porosity	%
	1	Total kalium	tk	g.kg-1
	1	Total phosphorus	tp	g.kg-1
	1	Total nitrogen	tn	g.kg-1
	1	Available kalium	ak	mg.kg-1
	1	Available phosphorus	ap	mg.kg-1
	1	Available nitrogen	an	mg.kg-1
	Dry (6)	Dryb	dryb	_
		Drychroma	drychroma
		Dryg	dryg
		Dryhue	dryhue
		Dryr	dryr
		Dryvalue	dryvalue
	Wet (6)	Wetb	wetb	_
		Wetchroma	wetchroma
		Wetg	wetg
		Wethue	wethue
		Wetr	wetr
		Wetvalue	wetvalue
Topographic factors	1	Slope	slope	°	the China Digital Elevation Model (DEM: https://data.tpdc.ac.cn)
	1	Aspect	aspect	°
	1	Vegetation	vegetation	_
