# Supplementary material for: Environmental Adaptation Differences Are Key Factors Determining the Speciation and Future Adaptability of the Five Closely Related Species of the Genus Ophioglossum
Source: Ecol Evol. 2026 Mar 12;16(3):e73243. doi: 10.1002/ece3.73243 (PMC13093419; doi:10.1002/ece3.73243)
Supplement: Supplementary file 7 — Table S3: Comparison of results between five geographically independent folds based on spatial blocking (blockCV) and the original random 75/25 split. [file ECE3-16-e73243-s008.xlsx]

## Sheet: method_comparison_results
Table S3 Comparison of results between five geographically independent folds based on spatial blocking (blockCV) and the original random 75/25 split.
Specie	Method	Mean_AUC	Mean_TSS	Mean_Sensitivity	Mean_Specificity	Mean_Omission	Mean_Commission	N_Folds
O. petiolatum	Spatial Block CV	0.906316	0.492857	0.521429	0.971429	0.478571	0.0285714	5
	Random K-Fold CV	0.926556	0.549408	0.617063	0.932344	0.382937	0.0676559	5
	Holdout (75/25)	0.863333	0.3	0.3	1	0.7	0	1
O. pedunculosum	Spatial Block CV	0.902829	0.52061	0.611111	0.909499	0.388889	0.0905012	5
	Random K-Fold CV	0.901305	0.545684	0.628889	0.916795	0.371111	0.0832051	5
	Holdout (75/25)	0.826979	0.357771	0.454545	0.903226	0.545455	0.0967742	1
O. vulgatum	Spatial Block CV	0.875558	0.659392	0.879031	0.78036	0.120969	0.21964	5
	Random K-Fold CV	0.881387	0.657502	0.860873	0.79663	0.139127	0.20337	5
	Holdout (75/25)	0.866546	0.615036	0.854167	0.76087	0.145833	0.23913	1
O. reticulatum	Spatial Block CV	0.888592	0.615156	0.799725	0.815431	0.200275	0.184569	5
	Random K-Fold CV	0.902053	0.652113	0.837177	0.814936	0.162823	0.185064	5
	Holdout (75/25)	0.923295	0.693182	0.818182	0.875	0.181818	0.125	1
O. thermale	Spatial Block CV	0.876374	0.384823	0.461111	0.923712	0.538889	0.0762882	5
	Random K-Fold CV	0.852376	0.382459	0.443434	0.939025	0.556566	0.0609751	5
	Holdout (75/25)	0.92011	0.545455	0.636364	0.909091	0.363636	0.0909091	1
