# Supplementary material for: Environmental Adaptation Differences Are Key Factors Determining the Speciation and Future Adaptability of the Five Closely Related Species of the Genus Ophioglossum
Source: Ecol Evol. 2026 Mar 12;16(3):e73243. doi: 10.1002/ece3.73243 (PMC13093419; doi:10.1002/ece3.73243)
Supplement: Supplementary file 8 — Table S4: Rule types selected via ENMeval‐based optimization for MaxEnt models of five closely related Ophioglossum species. (L: linear, Q: quadratic, H: hinge, P: product, T: threshold.) [file ECE3-16-e73243-s005.xlsx]

## Sheet: Sheet1
Table S4 Rule types selected via ENMeval-based optimization for MaxEnt models of five closely related Ophioglossum species. (L: linear, Q: quadratic, H: hinge, P: product, T: threshold)
Ophioglossum petiolatum				Ophioglossum pedunculosum				Ophioglossum vulgatum				Ophioglossum reticulatum				Ophioglossum thermale
rm	fc	delAIC		rm	fc	delAIC		rm	fc	delAIC		rm	fc	delAIC		rm	fc	delAIC
0.5	L	60.0958		0.5	L	55.0257		0.5	L	43.7629		0.5	L	12.7357		0.5	L	105.207
0.5	LQ	233.613		0.5	LQ	313.006		0.5	LQ	72.3084		0.5	LQ	145.467		0.5	LQ	249.281
0.5	H	NA		0.5	H	NA		0.5	H	NA		0.5	H	NA		0.5	H	NA
0.5	LQH	NA		0.5	LQH	NA		0.5	LQH	NA		0.5	LQH	NA		0.5	LQH	NA
0.5	LQHP	NA		0.5	LQHP	NA		0.5	LQHP	NA		0.5	LQHP	NA		0.5	LQHP	NA
0.5	LQHPT	NA		0.5	LQHPT	NA		0.5	LQHPT	NA		0.5	LQHPT	NA		0.5	LQHPT	NA
1	L	40.4817		1	L	38.8603		1	L	34.672		1	L	6.05428		1	L	88.1995
1	LQ	80.8906		1	LQ	74.6284		1	LQ	56.8226		1	LQ	103.043		1	LQ	145.119
1	H	NA		1	H	NA		1	H	896.787		1	H	NA		1	H	NA
1	LQH	NA		1	LQH	NA		1	LQH	743.599		1	LQH	4750.91		1	LQH	NA
1	LQHP	NA		1	LQHP	NA		1	LQHP	1788.57		1	LQHP	NA		1	LQHP	NA
1	LQHPT	NA		1	LQHPT	NA		1	LQHPT	966.436		1	LQHPT	NA		1	LQHPT	NA
1.5	L	44.9083		1.5	L	43.9953		1.5	L	29.3652		1.5	L	8.24277		1.5	L	38.1626
1.5	LQ	47.9229		1.5	LQ	29.0415		1.5	LQ	57.3863		1.5	LQ	37.5557		1.5	LQ	43.7526
1.5	H	NA		1.5	H	NA		1.5	H	281.636		1.5	H	537.253		1.5	H	NA
1.5	LQH	NA		1.5	LQH	NA		1.5	LQH	169.144		1.5	LQH	311.388		1.5	LQH	NA
1.5	LQHP	NA		1.5	LQHP	NA		1.5	LQHP	858.764		1.5	LQHP	NA		1.5	LQHP	NA
1.5	LQHPT	NA		1.5	LQHPT	NA		1.5	LQHPT	529.241		1.5	LQHPT	NA		1.5	LQHPT	NA
2	L	39.5988		2	L	41.6925		2	L	31.0051		2	L	2.17731		2	L	30.956
2	LQ	10.7269		2	LQ	19.5411		2	LQ	39.8036		2	LQ	21.8477		2	LQ	47.6472
2	H	NA		2	H	329.962		2	H	208.88		2	H	175.732		2	H	654.585
2	LQH	NA		2	LQH	1482.17		2	LQH	97.2357		2	LQH	198.339		2	LQH	NA
2	LQHP	NA		2	LQHP	262.244		2	LQHP	500.587		2	LQHP	3497.7		2	LQHP	NA
2	LQHPT	NA		2	LQHPT	262.059		2	LQHPT	280.353		2	LQHPT	1853.47		2	LQHPT	NA
2.5	L	43.4248		2.5	L	25.7387		2.5	L	32.7544		2.5	L	1.08069		2.5	L	17.5881
2.5	LQ	8.99412		2.5	LQ	25.6774		2.5	LQ	23.1473		2.5	LQ	30.1207		2.5	LQ	41.701
2.5	H	1025.62		2.5	H	106.337		2.5	H	65.5784		2.5	H	62.1814		2.5	H	674.005
2.5	LQH	37.8522		2.5	LQH	129.79		2.5	LQH	64.2556		2.5	LQH	103.118		2.5	LQH	140.073
2.5	LQHP	643.289		2.5	LQHP	140.122		2.5	LQHP	193.061		2.5	LQHP	383.071		2.5	LQHP	392.049
2.5	LQHPT	2139.16		2.5	LQHPT	140.136		2.5	LQHPT	223.583		2.5	LQHPT	488.57		2.5	LQHPT	665.09
3	L	13.3246		3	L	19.0588		3	L	31.7695		3	L	0		3	L	13.2835
3	LQ	6.52886		3	LQ	20.9526		3	LQ	28.2152		3	LQ	18.9342		3	LQ	19.8803
3	H	163.407		3	H	76.767		3	H	43.2729		3	H	20.8666		3	H	57.5322
3	LQH	26.4922		3	LQH	29.6282		3	LQH	16.3478		3	LQH	41.1091		3	LQH	56.9114
3	LQHP	93.2195		3	LQHP	33.577		3	LQHP	166.757		3	LQHP	264.206		3	LQHP	48.154
3	LQHPT	93.2432		3	LQHPT	26.4504		3	LQHPT	123.677		3	LQHPT	241.584		3	LQHPT	27.724
3.5	L	15.7515		3.5	L	11.8945		3.5	L	38.7596		3.5	L	6.81873		3.5	L	9.73202
3.5	LQ	0		3.5	LQ	6.36154		3.5	LQ	34.4872		3.5	LQ	18.4579		3.5	LQ	15.8349
3.5	H	61.4351		3.5	H	11.1943		3.5	H	31.6515		3.5	H	12.6087		3.5	H	29.8834
3.5	LQH	12.3721		3.5	LQH	30.2182		3.5	LQH	0		3.5	LQH	90.7598		3.5	LQH	52.1234
3.5	LQHP	38.5841		3.5	LQHP	17.0107		3.5	LQHP	92.1367		3.5	LQHP	218.763		3.5	LQHP	0
3.5	LQHPT	38.6221		3.5	LQHPT	22.4679		3.5	LQHPT	107.767		3.5	LQHPT	105.622		3.5	LQHPT	27.3592
4	L	9.04848		4	L	2.18171		4	L	31.4268		4	L	10.1389		4	L	13.1216
4	LQ	3.02036		4	LQ	0		4	LQ	34.7683		4	LQ	22.8087		4	LQ	1.35519
4	H	27.7526		4	H	19.6074		4	H	32.5385		4	H	14.5939		4	H	29.1721
4	LQH	11.5777		4	LQH	27.0333		4	LQH	13.6		4	LQH	36.7388		4	LQH	28.8393
4	LQHP	17.4382		4	LQHP	12.4157		4	LQHP	82.4423		4	LQHP	166.788		4	LQHP	14.0061
4	LQHPT	13.3782		4	LQHPT	12.4524		4	LQHPT	31.2969		4	LQHPT	240.498		4	LQHPT	14.0061
	Footnote: Values highlighted in yellow indicate the rule type selected for the corresponding species.
