# Supplementary material for: Environmental Adaptation Differences Are Key Factors Determining the Speciation and Future Adaptability of the Five Closely Related Species of the Genus Ophioglossum
Source: Ecol Evol. 2026 Mar 12;16(3):e73243. doi: 10.1002/ece3.73243 (PMC13093419; doi:10.1002/ece3.73243)
Supplement: Supplementary file 9 — Table S5: Selected rule types in GARP models for the five closely related Ophioglossum species. [file ECE3-16-e73243-s007.xlsx]

## Sheet: Sheet1
Table S5 Selected rule types in GARP models for the five closely related Ophioglossum species.
Specie	Permutation Number	Rule	Rule	Rule	Rule	Omission (int)	Omission (ext)	Average
Ophioglossum petiolatum	1	Atomic Rules				0	95.9091	47.9545
	2	Atomic Rules	Range Rules			0.0688	20.3636	10.2162
	3	Atomic Rules	Range Rules	Negated Rules		0	17.7273	8.86364
	4	Atomic Rules	Range Rules	Negated Rules	Logit Rules	0.0256	16.2727	8.14916
	5	Atomic Rules	Range Rules		Logit Rules	0.072	16.6364	8.35418
	6	Atomic Rules		Negated Rules		53.4656	99.5455	76.5055
	7	Atomic Rules		Negated Rules	Logit Rules	0.4872	1.54545	1.01633
	8	Atomic Rules			Logit Rules	0.9864	2.45455	1.72047
	9		Range Rules			0	23.5455	11.7727
	10		Range Rules	Negated Rules		0.0736	18.2727	9.17316
	11		Range Rules	Negated Rules	Logit Rules	0	18.0909	9.04545
	12		Range Rules		Logit Rules	0.0336	18	9.0168
	13			Negated Rules		67.9608	100	83.9804
	14			Negated Rules	Logit Rules	0.6728	3.18182	1.92731
	15				Logit Rules	0.5952	3.45455	2.02487
Ophioglossum pedunculosum	1	Atomic Rules				0	100	50
	2	Atomic Rules	Range Rules			0.0312	18.4615	9.24637
	3	Atomic Rules	Range Rules	Negated Rules		0	18.1538	9.07692
	4	Atomic Rules	Range Rules	Negated Rules	Logit Rules	0	17.3077	8.65385
	5	Atomic Rules	Range Rules		Logit Rules	0	17	8.5
	6	Atomic Rules		Negated Rules		60.432	100	80.216
	7	Atomic Rules		Negated Rules	Logit Rules	7.2008	14.4615	10.8312
	8	Atomic Rules			Logit Rules	3.8472	8.53846	6.19283
	9		Range Rules			0.0656	21.0769	10.5713
	10		Range Rules	Negated Rules		0.0368	21.5385	10.7876
	11		Range Rules	Negated Rules	Logit Rules	0	17.7692	8.88462
	12		Range Rules		Logit Rules	0.0272	19.0769	9.55206
	13			Negated Rules		52.216	100	76.108
	14			Negated Rules	Logit Rules	8.7632	17.1538	12.9585
	15				Logit Rules	5.0544	11.6923	8.37335
Ophioglossum vulgatum	1	Atomic Rules				0	99.5156	49.7578
	2	Atomic Rules	Range Rules			2.5328	6.04688	4.28984
	3	Atomic Rules	Range Rules	Negated Rules		2.032	6.07812	4.05506
	4	Atomic Rules	Range Rules	Negated Rules	Logit Rules	1.928	5.375	3.6515
	5	Atomic Rules	Range Rules		Logit Rules	2.4576	5.625	4.0413
	6	Atomic Rules		Negated Rules		75.384	100	87.692
	7	Atomic Rules		Negated Rules	Logit Rules	3.728	4.34375	4.03587
	8	Atomic Rules			Logit Rules	2.616	5.3125	3.96425
	9		Range Rules			3.5488	8.5	6.0244
	10		Range Rules	Negated Rules		3.4704	7.73438	5.60239
	11		Range Rules	Negated Rules	Logit Rules	2.3832	5.5	3.9416
	12		Range Rules		Logit Rules	2.5456	6.26562	4.40561
	13			Negated Rules		73.4768	100	86.7384
	14			Negated Rules	Logit Rules	2.9592	5.03125	3.99523
	15				Logit Rules	3.1352	6.64062	19.4425
Ophioglossum reticulatum	1	Atomic Rules				0	98.3214	49.1607
	2	Atomic Rules	Range Rules			0.0928	6.46429	3.27854
	3	Atomic Rules	Range Rules	Negated Rules		0.1376	6	3.0688
	4	Atomic Rules	Range Rules	Negated Rules	Logit Rules	0.1464	5.03571	2.59106
	5	Atomic Rules	Range Rules		Logit Rules	0.0432	6.03571	3.03946
	6	Atomic Rules		Negated Rules		66.0456	99.9286	82.9871
	7	Atomic Rules		Negated Rules	Logit Rules	4.6784	7.64286	6.16063
	8	Atomic Rules			Logit Rules	2.2392	4.28571	3.26246
	9		Range Rules			0.216	7.39286	3.80443
	10		Range Rules	Negated Rules		0.0376	7.39286	3.71523
	11		Range Rules	Negated Rules	Logit Rules	0.1	4.96429	2.53214
	12		Range Rules		Logit Rules	0.2344	6.07143	3.15291
	13			Negated Rules		60.992	100	80.496
	14			Negated Rules	Logit Rules	4.4256	7	5.7128
	15				Logit Rules	2.9776	5.10714	4.04237
Ophioglossum thermale	1	Atomic Rules				0	96.7692	48.3846
	2	Atomic Rules	Range Rules			0	20.8462	10.4231
	3	Atomic Rules	Range Rules	Negated Rules		0	21.9231	10.9615
	4	Atomic Rules	Range Rules	Negated Rules	Logit Rules	0	22.5385	11.2692
	5	Atomic Rules	Range Rules		Logit Rules	0	22.4615	11.2308
	6	Atomic Rules		Negated Rules		64.036	99.4615	81.7488
	7	Atomic Rules		Negated Rules	Logit Rules	9.5648	20.7692	15.167
	8	Atomic Rules			Logit Rules	2.516	6.46154	4.48877
	9		Range Rules			0	26.5385	13.2692
	10		Range Rules	Negated Rules		0	25.6923	12.8462
	11		Range Rules	Negated Rules	Logit Rules	0	22.5385	11.2692
	12		Range Rules		Logit Rules	0	23.9231	11.9615
	13			Negated Rules		56.7536	100	78.3768
	14			Negated Rules	Logit Rules	9.7384	22.0769	15.9077
	15				Logit Rules	2.872	8	5.436
Footnote 1: Values highlighted in yellow indicate the rule type selected for the corresponding species.
