# Supplementary material for: Environmental Adaptation Differences Are Key Factors Determining the Speciation and Future Adaptability of the Five Closely Related Species of the Genus Ophioglossum
Source: Ecol Evol. 2026 Mar 12;16(3):e73243. doi: 10.1002/ece3.73243 (PMC13093419; doi:10.1002/ece3.73243)
Supplement: Supplementary file 10 — Table S6: Complete list of environmental predictors used in the final models for five closely related species of the genus Ophioglossum. [file ECE3-16-e73243-s001.xlsx]

## Sheet: Sheet1
Table S6 Complete list of environmental predictors used in the final models for five closely related species of the genus Ophioglossum.
Species	Full Name	Abbreviation	Unit	Total number
Ophioglossum petiolatum	Available kalium	ak	mg.kg-1	22
	Available nitrogen	an	mg.kg-1
	Available phosphorus	ap	mg.kg-1
	Aspect	aspect	°
	Mean Temperature of Coldest Quarter	bio11	mm
	Precipitation of Driest Month	bio14	mm
	Temperature Seasonality (standard deviation ×100)	bio4	_
	Temperature Annual Range (BIO5-BIO6)	bio7	℃
	Clay	clay	%
	Organic carbon content	oc	g.kg-1
	pH	ph	_
	October Precipitation	prec10	mm
	April Precipitation	prec4	mm
	July Precipitation	prec7	mm
	Slope	slope	°
	August Solar radiation	srad8	kJ.m-2.day-1
	Total kalium	tk	g.kg-1
	January Water vapor pressure	vapr1	kPa
	Wetchroma	wetchroma	_
	Wetr	wetr	_
	January Wind speed	wind1	m.s-1
	March Wind speed	wind3	m.s-1
Ophioglossum pedunculosum	Available nitrogen	an	mg.kg-1	24
	Available phosphorus	ap	mg.kg-1
	Isothermality (BIO2/BIO7) (×100)	bio3	_
	Dryb	dryb	_
	Dryr	dryr	_
	Elevation	ele	m
	Gravel	gravel	%
	pH	ph	_
	May Precipitation	prec5	mm
	Slope	slope	°
	May Solar radiation	srad5	kJ.m-2.day-1
	June Solar radiation	srad6	kJ.m-2.day-1
	July Solar radiation	srad7	kJ.m-2.day-1
	October Solar radiation	srad10	kJ.m-2.day-1
	Total kalium	tk	g.kg-1
	Total nitrogen	tn	g.kg-1
	January Water vapor pressure	vapr1	kPa
	Wetchroma	wetchroma	_
	Wetg	wetg	_
	Wetvalue	wetvalue	_
	May Wind speed	wind5	m.s-1
	July Wind speed	wind7	m.s-1
	October Wind speed	wind10	m.s-1
	Vegetation	vegetation	_
Ophioglossum vulgatum	Available nitrogen	an	mg.kg-1	38
	Available phosphorus	ap	mg.kg-1
	Aspect	aspect	°
	Bulk density	bd	g.cm-3
	Mean Temperature of Warmest Quarter	bio10	℃
	Precipitation of Driest Month	bio14	mm
	Mean Diurnal Range (Mean of monthly (max temp - min temp))	bio2	℃
	Isothermality (BIO2/BIO7) (×100)	bio3	_
	Temperature Seasonality (standard deviation ×100)	bio4	_
	Cation exchange capacity	cec	cmol(+).kg-1
	Clay	clay	%
	Dryb	dryb	_
	Dryhue	dryhue	_
	Dryr	dryr	_
	Gravel	gravel	%
	Organic carbon content	oc	g.kg-1
	pH	ph	_
	Porosity	porosity	%
	October Precipitation	prec10	mm
	March Precipitation	prec3	mm
	June Precipitation	prec6	mm
	August Precipitation	prec8	mm
	Slope	slope	°
	January Solar radiation	srad1	kJ.m-2.day-1
	April Solar radiation	srad4	kJ.m-2.day-1
	June Solar radiation	srad6	kJ.m-2.day-1
	July Solar radiation	srad7	kJ.m-2.day-1
	September Solar radiation	srad9	kJ.m-2.day-1
	Total kalium	tk	g.kg-1
	Total phosphorus	tp	g.kg-1
	January Water vapor pressure	vapr1	kPa
	March Water vapor pressure	vapr3	kPa
	Vegetation	vegetation	_
	Wetchroma	wetchroma	_
	Wethue	wethue	_
	Wetvalue	wetvalue	_
	October Wind speed	wind10	m.s-1
	April Wind speed	wind4	m.s-1
Ophioglossum reticulatum	Available nitrogen	an	mg.kg-1	31
	Aspect	aspect	°
	Bulk density	bd	g.cm-3
	Precipitation Seasonality (Coefficient of Variation)	bio15	mm
	Mean Diurnal Range (Mean of monthly (max temp - min temp))	bio2	℃
	Temperature Annual Range (BIO5-BIO6)	bio7	℃
	Cation exchange capacity	cec	cmol(+).kg-1
	Dryb	dryb
	Drychroma	drychroma	_
	Dryhue	dryhue	_
	Gravel	gravel	%
	Organic carbon content	oc	g.kg-1
	pH	ph	_
	Porosity	porosity	%
	October Precipitation	prec10	mm
	November Precipitation	prec11	mm
	March Precipitation	prec3	mm
	July Precipitation	prec7	mm
	Silt	silt	%
	Slope	slope	°
	May Solar radiation	srad5	kJ.m-2.day-1
	June Solar radiation	srad6	kJ.m-2.day-1
	July Solar radiation	srad7	kJ.m-2.day-1
	Total kalium	tk	g.kg-1
	Total phosphorus	tp	g.kg-1
	February Water vapor pressure	vapr2	kPa
	Vegetation	vegetation	_
	Wetchroma	wetchroma	_
	Wethue	wethue	_
	May Wind speed	wind5	m.s-1
	August Wind speed	wind8	m.s-1
	Drychroma	drychroma	_
	Dryhue	dryhue	_
	Gravel	gravel	%
	Organic carbon content	oc	g.kg-1
	pH	ph	_
	Porosity	porosity	%
	October Precipitation	prec10	mm
	November Precipitation	prec11	mm
	March Precipitation	prec3	mm
	July Precipitation	prec7	mm
	Silt	silt	%
	Slope	slope	°
	May Solar radiation	srad5	kJ.m-2.day-1
	June Solar radiation	srad6	kJ.m-2.day-1
	July Solar radiation	srad7	kJ.m-2.day-1
	Total kalium	tk	g.kg-1
	Total phosphorus	tp	g.kg-1
	February Water vapor pressure	vapr2	kPa
	Vegetation	vegetation	_
	Wetchroma	wetchroma	_
	Wethue	wethue	_
	May Wind speed	wind5	m.s-1
	August Wind speed	wind8	m.s-1
	Drychroma	drychroma	_
	Dryhue	dryhue	_
	Gravel	gravel	%
	Organic carbon content	oc	g.kg-1
	pH	ph	_
	Porosity	porosity	%
	October Precipitation	prec10	mm
	November Precipitation	prec11	mm
	March Precipitation	prec3	mm
	July Precipitation	prec7	mm
	Silt	silt	%
	Slope	slope	°
	May Solar radiation	srad5	kJ.m-2.day-1
	June Solar radiation	srad6	kJ.m-2.day-1
	July Solar radiation	srad7	kJ.m-2.day-1
	Total kalium	tk	g.kg-1
	Total phosphorus	tp	g.kg-1
	February Water vapor pressure	vapr2	kPa
	Vegetation	vegetation	_
	Wetchroma	wetchroma	_
	Wethue	wethue	_
	May Wind speed	wind5	m.s-1
	August Wind speed	wind8	m.s-1
Ophioglossum thermale	Available kalium	ak	mg.kg-1	28
	Available phosphorus	ap	mg.kg-1
	Aspect	aspect	°
	Bulk density	bd	g.cm-3
	Precipitation of Warmest Quarter	bio18	mm
	Cation exchange capacity	cec	cmol(+).kg-1
	Clay	clay	%
	Dryb	dryb	_
	Dryr	dryr	_
	Dryvalue	dryvalue	_
	Gravel	gravel	%
	Organic carbon content	oc	g.kg-1
	pH	ph	_
	November Precipitation	prec11	mm
	April Precipitation	prec4	mm
	Silt	silt	%
	Slope	slope	°
	January Solar radiation	srad1	kJ.m-2.day-1
	October Solar radiation	srad10	kJ.m-2.day-1
	June Solar radiation	srad6	kJ.m-2.day-1
	August Solar radiation	srad8	kJ.m-2.day-1
	Total kalium	tk	g.kg-1
	July Minimum temperature	tmin7	°C
	October Water vapor pressure	vapr10	kPa
	Wetb	wetb	_
	Wethue	wethue	_
	April Wind speed	wind4	m.s-1
	July Wind speed	wind7	m.s-1
