# Supplementary material for: Environmental Adaptation Differences Are Key Factors Determining the Speciation and Future Adaptability of the Five Closely Related Species of the Genus Ophioglossum
Source: Ecol Evol. 2026 Mar 12;16(3):e73243. doi: 10.1002/ece3.73243 (PMC13093419; doi:10.1002/ece3.73243)
Supplement: Supplementary file 11 — Table S7: Ranges of key environmental variables across suitable habitats for the five Ophioglossum species. [file ECE3-16-e73243-s004.xlsx]

## Sheet: Sheet1
Table S7 Ranges of key environmental variables across suitable habitats for the five Ophioglossum species.
Specie	Code	Unit	Ranges
Ophioglossum petiolatum	bio7	℃	8.83~24.69
	vapr1	kPa	0.81~2.09
	bio4	_	137.54~589.13
	ph	_	444.20~597.25
Ophioglossum pedunculosum	srad6	kJ.m-2.day-1	13721.80~16455.60
	srad5	kJ.m-2.day-1	13464.00~16354.75
	wind10	m.s-1	0.12~1.66
	wind7	m.s-1	0.45~1.82
Ophioglossum vulgatum	srad6	kJ.m-2.day-1	13627.60~16404.55
	vapr1	kPa	0.57~2.05
	prec6	mm	169.61~630.30
	prec10	mm	62.64~361.90
Ophioglossum reticulatum	srad5	kJ.m-2.day-1	13440.30~16679.08
	srad6	kJ.m-2.day-1	13682.20~17074.76
	prec10	mm	90.12~415.80
	bio2	℃	3.73~8.44
Ophioglossum thermale	prec11	mm	24.91~210.10
	bio18	mm	470.70~2527.10
	ap	mg.kg-1	1015.12~5388.90
	bd	g.cm-3	115.69~129.82
